# Supplementary material for: Advantage of the go/no-go task over the yes/no lexical decision task: ERP indexes of parameters in the diffusion model
Source: PLoS One. 2019 Jul 1;14(7):e0218451. doi: 10.1371/journal.pone.0218451 (PMC6602196; doi:10.1371/journal.pone.0218451)
Supplement: S1 File — From 200ms before stimulus onset to 800ms after stimulus onset. (ZIP) [file pone.0218451.s001.zip]

Archive with 49 entries (48 files):
- subj8.erp
- __MACOSX/
- __MACOSX/._subj8.erp
- subj19.erp
- __MACOSX/._subj19.erp
- subj24.erp
- __MACOSX/._subj24.erp
- subj18.erp
- __MACOSX/._subj18.erp
- subj9.erp
- __MACOSX/._subj9.erp
- subj20.erp
- __MACOSX/._subj20.erp
- subj21.erp
- __MACOSX/._subj21.erp
- subj23.erp
- __MACOSX/._subj23.erp
- subj22.erp
- __MACOSX/._subj22.erp
- subj2.erp
- __MACOSX/._subj2.erp
- subj13.erp
- __MACOSX/._subj13.erp
- subj12.erp
- __MACOSX/._subj12.erp
- subj3.erp
- __MACOSX/._subj3.erp
- subj1.erp
- __MACOSX/._subj1.erp
- subj10.erp
- __MACOSX/._subj10.erp
- subj11.erp
- __MACOSX/._subj11.erp
- subj4.erp
- __MACOSX/._subj4.erp
- subj15.erp
- __MACOSX/._subj15.erp
- subj14.erp
- __MACOSX/._subj14.erp
- subj5.erp
- __MACOSX/._subj5.erp
- subj7.erp
- __MACOSX/._subj7.erp
- subj16.erp
- __MACOSX/._subj16.erp
- subj17.erp
- __MACOSX/._subj17.erp
- subj6.erp
- __MACOSX/._subj6.erp
